# Supplementary material for: The number of cytokinesis nodes in mitotic fission yeast scales with cell size
Source: eLife. 2022 Sep 12;11:e76249. doi: 10.7554/eLife.76249 (PMC9467510; doi:10.7554/eLife.76249)
Supplement: Source code 1. [file elife-76249-code1.zip]

Archive with 10 entries (9 files):
- Source Code1/
- Source Code1/CR.czi
- Source Code1/CRAnalysis.m
- Source Code1/CR_backgroundRoiSet.zip
- Source Code1/CR_RoiSet.zip
- Source Code1/NodeBoradband.m
- Source Code1/NodeBroad band_backgroundRoiSet.zip
- Source Code1/NodeBroadband.czi
- Source Code1/Node_RoiSet.zip
- Source Code1/ReadMe.txt
