# Supplementary material for: The number of cytokinesis nodes in mitotic fission yeast scales with cell size
Source: eLife. 2022 Sep 12;11:e76249. doi: 10.7554/eLife.76249 (PMC9467510; doi:10.7554/eLife.76249)
Supplement: Source code 1. [file elife-76249-code1.zip › Source Code1/CRAnalysis.m]

%%% This programe extract contractile ring (CR) intensity and cell size parameters.
%%% Similar to the NodaAnalysis.m file it also requires z-stack with two colored 40 z-slices and two zip 'ROI manager' files from ImageJ except it can work with more than one cells in the same image. 
%%% 1)CR_RoiSet.zip: Contain outline ROI of contractile ring, cell length, cell diameter and outline of the cell in the order . 
%%% 2)CR_backgroundRoiSet.zip: Contain, in the order first two ROIs from two tips of the cell showing CR. If second cell is also present with the CR in the same image then 3rd and fourth ROIs are from the two cell tips of the second cell and so on. 
%%% Please see the manuscript at https://www.biorxiv.org/content/10.1101/2021.07.02.450929v1 for further explanation.

close all;
clear all;
% % [Image,PathName] = uigetfile('*.czi', 'Select image');
resultfolder='RESULTS\';
IMAGE= bfopen (' Open the image');
Image= IMAGE{1,1}(1:2:end,:);
[CRROI,PathName] = uigetfile('*.zip', 'Select CR ROI');
CR=ReadImageJROI(CRROI);
x=[];
y=[];
z=[];
[CRBackGroundROI,PathName] = uigetfile('*.zip', 'Select CRbackground ROI'); %%% Use either '-near celltips' or '-near CR' file
CRBackGroundROI=ReadImageJROI(CRBackGroundROI);
X=[];
Y=[];
%% Get the total intensity of the CR area
cmap = gray(256);
         for m = 1:1:40
             BB(m)= (Image (m, 1));
          end
              sumImage= sum(cat(3, BB{:}), 3);
              figure ;
              J=imshow(sumImage,cmap);
              [imageSizeY imageSizeX] = size(sumImage);    
              [columnsInImage rowsInImage] = meshgrid(1:imageSizeX, 1:imageSizeY);
              CRInt = []; TipArea=[];meanTipArea= [];TipInt=[];meanTipInt=[];MeanTipInt=[]; L=[];D=[];, V=[]; S=[];TotalInt=[]; d=[];s=[];,v=[];l=[];
              for k = 1:1:size (CR,2)/4  %Go into each of the CR ROI
                 XX =CR{1,k*4-3}.mnCoordinates (:,1)+1; %%The CR ROI will be repaeated after every 4th position starting with first position in ROI
                 YY =CR{1,k*4-3}.mnCoordinates (:,2)+1;
                 hold on;
                 plot (XX,YY);
                 BW = poly2mask(XX,YY,imageSizeY,imageSizeX);
                 crInt=sum(sum(sumImage.*BW));
                 CRArea=polyarea(XX, YY);
                 
                 
                   %%%Get the background roi of tip1 and 2    
                   XXB1= CRBackGroundROI{1,k*2-1}.mnCoordinates (:,1)+1;
                   YYB1= CRBackGroundROI{1,k*2-1}.mnCoordinates (:,2)+1;
                   BBW1 = poly2mask(XXB1,YYB1,imageSizeY,imageSizeX);
                   
                   TipInt1=[TipInt;sum(sum(sumImage.*BBW1))/sum(sum (BBW1))]; %%avg tip intensity=sum of pixel intensity/total no. of pixels
                   hold on;
                   plot (XXB1,YYB1);
                       
                   XXB2= CRBackGroundROI{1,k*2}.mnCoordinates (:,1)+1;
                   YYB2= CRBackGroundROI{1,k*2}.mnCoordinates (:,2)+1;
                   BBW2 = poly2mask(XXB2,YYB2,imageSizeY,imageSizeX);
                   
                   TipInt2=[TipInt;sum(sum(sumImage.*BBW2))/sum(sum (BBW2))]; %%avg tip intensity=sum of pixel intensity/total no. of pixels
                   hold on;
                   plot (XXB2,YYB2);
% %                    meanTipInt=(TipInt1+TipInt2)/2;
                    meanTipInt = (TipInt1+TipInt2)/2;
                    MeanTipInt=[MeanTipInt;meanTipInt];
                   CRInt = [CRInt;crInt-(meanTipInt*CRArea)];
                   
                   
                   %%%Get the size of the cell
                a1= CR{1,k.*4-2}.vnLinePoints (1,1); %%The length ROI will be repaeated after every 4th position starting with second position in ROI
                b1= CR{1,k.*4-2}.vnLinePoints (2,1);
                a2 = CR{1,k.*4-2}.vnLinePoints (3,1);
                b2= CR{1,k.*4-2}.vnLinePoints (4,1);
            l =sqrt((abs(a2-a1)).^2+(abs(b2-b1)).^2).*0.041 ; %%Length of the cell
            L=[L;l];
            
             A1= CR{1,k.*4-1}.vnLinePoints (1,1);  %%The diameter ROI will be repeated after every 4th position starting with third position in ROI
                B1= CR{1,k.*4-1}.vnLinePoints (2,1);
                A2 = CR{1,k.*4-1}.vnLinePoints (3,1);
                B2= CR{1,k.*4-1}.vnLinePoints (4,1);
             d = sqrt((abs(A2-A1)).^2+(abs(B2-B1)).^2).*0.041;  %% Diameter of the cells
             D=[D;d];
             
            i = l-d;
             v = (pi.*(d./2).^2.*i) +  ((4/3)*pi.*(d/2).^3);   %%Volume of the cell
             
             V=[V;v];
             s = (2. *pi.*(d/2).*i) + (4.*pi.* (d/2).^2) ;        %% Surface area of the cell
             S=[S;s];
             
                    %%%Total intensity of cell background subtracted
                   XX= CR{1,k*4}.mnCoordinates (:,1)+1; %%The totalInt ROI will be repeated after every 4th position starting with fourth position in ROI
                   YY= CR{1,k*4}.mnCoordinates (:,2)+1;
                  BBW = poly2mask(XX,YY,imageSizeY,imageSizeX);
                   TotalInt= [TotalInt;sum(sum(sumImage.*BBW))-(meanTipInt*(polyarea(XX, YY)))];
                   plot (XX,YY);
                   
              end
                 
              %% Write everything to excel.
% % %               o=k; %To make equal size vector
% % %                  CRInt(2:o, 1)=nan;
% % %                   meanTipInt(2:o, 1)=nan;
% % %                   L(2:o, 1)=nan;
% % %                   D(2:o, 1)=nan;
% % %              
% % %              V(2:o, 1)=nan;
% % %              S(2:o, 1)=nan;
% % %              TotalInt(2:o, 1)=nan;
              T = table(CRInt,MeanTipInt, L, D, V, S, TotalInt);
    filename = 'CRAnalysis.xlsx';
writetable(T,filename,'Sheet',1,'Range','D1')   
     
